# Supplementary material for: Phytochemical Analysis, Antioxidant and Enzyme-Inhibitory Activities, and Multivariate Analysis of Insect Gall Extracts of Picea koraiensis Nakai
Source: Molecules. 2023 Aug 11;28(16):6021. doi: 10.3390/molecules28166021 (PMC10459859; doi:10.3390/molecules28166021)
Supplement: Supplementary file 1 [file molecules-28-06021-s001.zip]

Archive with 1 entries (1 files):
- molecules-2511007-supplementary.pdf
